# Supplementary material for: Polymerase-guided base editing enables in vivo mutagenesis and rapid protein engineering
Source: Nat Commun. 2021 Mar 11;12:1579. doi: 10.1038/s41467-021-21876-z (PMC7952560; doi:10.1038/s41467-021-21876-z)
Supplement: Supplementary file 4 — Source Data [file 41467_2021_21876_MOESM4_ESM.xlsx]

## Sheet: 1B
			23HR growth				23HR growth
			.2% Galactose				.2% Galactose
		Strain # and description	YA4 -UNG	YA4A2 -UNG	YA4A5 -UNG	YA4A7 -UNG	YA4 -UNG	YA4A2 -UNG	YA4A5 -UNG	YA4A7 -UNG			YA4 -UNG	YA4 -UNG	YA4A7 -UNG	YA4A7 -UNG
		plasmid	80LC-2	80LC-2	80LC-2	80LC-2	92	92	92	92			80LC-2	92	80LC-2	92
		total spots	8	8	8	8	8	8	8	8		X1E-7	1087	1766	1619	113666
		positive spots											2310	3337	3221	173913
													253	606	474	63526
	CELL CFUs	dilution factors	10	10	10	10	10	10	10	10		ratios:	1	1.62466	1.48942	104.569
		plating volume	20	20	20	20	20	20	20	20		ratios:	0.615515	1	0.916761	64.3635
		cell counts (observed)	17	11	17	25	31	42	61	46
			22	20	23	30	34	38	65	50
													2487.32
		average cells	19.5	15.5	20	27.5	32.5	40	63	48
	TOTAL VOLUME		35	35	35	35	35	35	35	35
	CELL COUNT
		plating volume (uL)	20	20	20	20	20	20	20	20
		total cells plated	195	155	200	275	325	400	630	480
	ACTUAL COUNTS		0	0	0	0	0	0	1	7
			0	0	0	0	0	0	1	11
			0	0	0	0	0	0	3	13
			0	0	0	0	0	1	2	12
			0	0	0	0	0	2	1	15
			0	0	0	0	0	0	6	16
			0	0	0	0	0	0	3	12
			0	0	0	0	0	0	2	21
		USING FALCOR
		mutations, m
		mutation rate, M						6775	24095	113666
		95% UB						15940	43413	173913
		95% LB						996	9403	63526
		factor	1e-07	1e-07	1e-07	1e-07	1e-07	1e-07	1e-07	1e-07
	15,18,23 HR experiments				50uL cultures (vs. the standard 100uL)!!!				ALL DELTA UNG STRAINS
	2016-11-01
			22HR growth				22HR growth
			.2% Galactose				.2% Galactose
		Strain # and description	YA4 -UNG	YA4A2 -UNG	YA4A5 -UNG	YA4A7 -UNG	YA4 -UNG	YA4A2 -UNG	YA4A5 -UNG	YA4A7 -UNG
		plasmid	80LC-2	80LC-2	80LC-2	80LC-2	92	92	92	92
		total spots	8	8	8	8	8	8	8	8
		positive spots
	CELL CFUs	dilution factors	100	100	100	100	100	100	100	100
		plating volume	20	20	20	20	20	20	20	20
		cell counts (observed)	47	54	51	48	62	43	74	69
		average cells	47	54	51	48	62	58	74	69
	TOTAL VOLUME		35	35	35	35	35	35	35	35
	CELL COUNT
		plating volume (uL)	20	20	20	20	20	20	20	20
		total cells plated	4700	5400	5100	4800	6200	5800	7400	6900
	ACTUAL COUNTS		5	8	3	6	1	13	47	150
			1	9	1	0	10	25	9	80
			7	21	2	3	15	11	12	100
			0	4	4	9	2	16	35	120
			0	11	0	1	4	9	37	80
			0	2	0	0	0	34	29	50
			0	3	0	0	0	27	32	100
			0	0	0	0	0	10	18	60
		USING FALCOR							probably slightly inaccurate
		mutations, m							too many: estimated here
		mutation rate, M	1087	4567	1337	1619	1766	10769	11035	33184
		95% UB	2310	7700	2715	3221	3337	16231	16163	44195
		95% LB	253	2091	366	474	606	6189	6674	23389
		factor	1e-07	1e-07	1e-07	1e-07	1e-07	1e-07	1e-07	1e-07

## Sheet: 1C
			30C											30C
		HRS	14	14	14	14	14	14	14	18			HRS	24	24	24	24	36	36	36	36
		MEDIA	RAFF	RAFF	RAFF	RAFF	RAFF	RAFF	RAFF	RAFF			MEDIA	RAFF	RAFF	RAFF	RAFF	RAFF	RAFF	RAFF	RAFF
		B-estradiol [ ]	500	100	50	10	5	2	1	0			B-estradiol [ ]	500	100	50	10	5	2	1	0
		Strain # and description	yA11C UNG-	yA11C UNG-	yA11C UNG-	yA11C UNG-	yA11C UNG-	yA11C UNG-	yA11C UNG-	yA11C UNG-			Strain # and description	11ung- pT7ko	11ung- pT7ko	11ung- pT7ko	11ung- pT7ko	11ung- pT7ko	11ung- pT7ko	11ung- pT7ko	11ung- pT7ko
		plasmid											plasmid
		total spots	8	8	8	8	8	8	8	8			total spots	8	8	8	8	8	8	8	8
		positive spots											positive spots
	CELL CFUs	dilution factors	16	16	16	16	16	16	16	20		CELL CFUs	dilution factors	1000	1000	1000	1000	20000	20000	20000	20000
		plating volume	10	10	10	10	10	10	10	10			plating volume	10	10	10	10	10	10	10	10
		cell counts (observed)	30	34	32	35	30	36	35	350			cell counts (observed)	53	63	48	65	21	16	23	26
		average cells	30	34	32	35	30	36	35	350			average cells	53	63	48	65	21	16	23	26
	TOTAL VOLUME		45	45	45	45	45	45	45	45		TOTAL VOLUME		45	45	45	45	45	45	45	45
	CELL COUNT											CELL COUNT
		plating volume (uL)	30	30	30	30	30	30	30	30			plating volume (uL)	30	30	30	30	30	30	30	30
		total cells plated	1440	1632	1536	1680	1440	1728	1680	21000			total cells plated	159000	189000	144000	195000	1260000	960000	1380000	1560000
	ACTUAL COUNTS		16	8	5	9	5	4	0	1		ACTUAL COUNTS		11	8	0	7	4	0	0	0
			7	5	8	12	0	8	0	21				8	1	3	0	3	0	6	0
			5	7	12	5	7	7	3	16				6	2	5	5	16	0	2	0
			3	6	4	3	6	4	0	0				0	6	0	8	3	1	7	3
			10	7	12	9	4	9	9	0				12	8	9	13	18	0	0	1
			4	4	11	11	12	11	0	0				7	12	12	5	28	17	4	10
			6	9	15	13	0	5	7	0				8	3	0	0	12	14	2	27
			12	5	9	4	5	2	0	0				6	1	3	2	7	21	0	0
			16,7,5,3,10,4,6,12	8,5,7,6,7,4,9,5	5,8,12,4,12,11,15,9	9,12,5,3,9,11,13,4	5,0,7,6,4,12,0,5	4,8,7,4,9,11,5,2	0,0,3,0,9,0,7,0	1,21,16,0,0,0,0,0				11,8,6,0,12,7,8,6	8,1,2,6,8,12,3,1	0,3,5,0,9,12,0,3	7,0,5,8,13,5,0,2	4,3,16,3,18,28,12,7	0,0,0,1,0,17,14,21	0,6,2,7,0,4,2,0	0,0,0,3,1,10,27,0
		USING FALCOR											USING FALCOR
		mutations, m	na	na	na	na	na	na	na	na			mutations, m	na	na	na	na	na	na	na	na
		mutation rate, M	23742	19972.5	26777.5	21504.2	13517.9	17314.2	3571.8	252.3			mutation rate, M	191.9	117.1	91.4	95	29.6	9.2	8.2	5.1
		95% UB	33976.9	28717.7	37644.5	30608.8	20522	25110.5	6281.9	451.5			95% UB	277.7	175.3	145.2	145	42	15.3	13.2	8.7
		95% LB	14937.8	12466.8	17349.9	13652	7665.7	10650.6	1481	100.2			95% LB	118.4	68.2	47.5	53.3	18.9	4.3	4.1	2.3
		factor	1e-07	1e-07	1e-07	1e-07	1e-07	1e-07	1e-07	1e-07			factor	1e-07	1e-07	1e-07	1e-07	1e-07	1e-07	1e-07	1e-07
			23742,19972.5,26777.5,21504.2,13517.9,17314.2,3571.8,252.3											191.9,117.1,91.4,95,29.6,9.2,8.2,5.1
			33976.9,28717.7,37644.5,30608.8,20522,25110.5,6281.9,451.5											277.7,175.3,145.2,145,42,15.3,13.2,8.7
			14937.8,12466.8,17349.9,13652,7665.7,10650.6,1481,100.2											118.4,68.2,47.5,53.3,18.9,4.3,4.1,2.3

## Sheet: 2C
2018-03-20				300uL cultures for TAA				UNG- strains			ALL CULTURES ARE TAA, grow at various temperatures, with 100uM induction (unless otherwise stated)
ung- STRAINS				50nM beta-estradiol
				cultures grown in SC, spun down after 24hrs, washed, spun and resuspended into water
	SHLx1 variants @ 25C										SHLx1 variants @ 25C																																SHLx1 variants @ 18C
						D7 is likely an UNG+ variant…																																								+	+
			+	+			+	+	+++								+	+	promising??	Following up with fluctuation			ONE OFF SPOT PLATE ASSAY																+	+					40hrs		SLOW GROWTH
		25C	25C	25C	25C	25C	25C	25C	25C				25C	25C	25C	25C	25C	25C		assay at 18C…. on			18C																						18C	18C	18C	18C	18C
	HRS	24	24	24	24	24	24	24	24			HRS	24	24	24	24	24	24		wt, d3,5,6,11,15,17,18			24														36	36	36	36				HRS	40	40	40	40	40
	MEDIA	DEX	DEX	DEX	DEX	DEX	DEX	DEX	DEX			MEDIA	DEX	DEX	DEX	DEX	DEX	DEX					DEX																					MEDIA	DEX	DEX	DEX	DEX	DEX
	B-estradiol [ ]	100	100	100	100	100	100	100	100			B-estradiol [ ]	100	100	100	100	100	100					100																					B-estradiol [ ]	100	100	100	100	100
	Strain # and description	11Cdelt	D3	D5	D6	D7	D11	D12	D15			Strain # and description	D17	D18	D19	D20	D21	D27					11Cdelt	D3	D5	D6	D7	D11	D12	D15	D17	D18	D19	D20	D21	D27	D18+g663-1	D18+g663-3	D18+666-1	D18+666-2				Strain # and description	11Cdelt	D3	D5	D6	D11
	plasmid											plasmid										plasmid																						plasmid
	total spots	8	8	8	8	8	8	8	8			total spots	8	8	8	8	8	8				total spots	1	1	1	1	1	1	1	1	1	1	1	1	1	1	1	1	1	1				total spots	8	8	8	8	8
	positive spots											positive spots										positive spots																						positive spots
																						TAA rev count:	37	22	14	17	0	27	2	10	21	15	5	11	1	1	36	42	43	59
CELL CFUs	dilution factors	10000	10000	10000	10000	1000	10000	10000	10000		CELL CFUs	dilution factors	10000	10000	10000	10000	1000	1000				after 2D on																					CELL CFUs	dilution factors	1000	1000	100	1000	1000
	plating volume	10	10	10	10	10	10	10	10			plating volume	10	10	10	10	10	10				-ura plates																						plating volume	10	10	10	10	10
	cell counts (observed)	13	14	13	32	29	35	46	14			cell counts (observed)	81	72	23	48	24	72				Cells #	12	16	82	13	7	10	14	9	75	16	20	17	9	8								cell counts (observed)	13	16	45	12	22
																						factor	16000	16000	800	16000	16000	16000	16000	16000	800	16000	16000	16000	16000	16000
																						dilution	10	10	10	10	10	10	10	10	10	10	10	10	10	10
	average cells	13	14	13	32	29	35	46	14			average cells	81	72	23	48	24	72				total cells	1920000	2560000	656000	2080000	1120000	1600000	2240000	1440000	600000	2560000	3200000	2720000	1440000	1280000	300000	300000	300000	300000				average cells	13	16	45	12	22
TOTAL VOLUME		45	45	45	45	45	45	45	45		TOTAL VOLUME		45	45	45	45	45	45				frequency	1.92708e-05	8.59375e-06	2.13415e-05	8.17308e-06	0	1.6875e-05	8.92857e-07	6.94444e-06	3.5e-05	5.85938e-06	1.5625e-06	4.04412e-06	6.94444e-07	7.8125e-07	0.00012	0.00014	0.000143333	0.000196667			TOTAL VOLUME		45	45	45	45	45
CELL COUNT											CELL COUNT											X10**-7					maybe UNG+										1200	1400	1433.33	1966.67			CELL COUNT
	plating volume (uL)	30	30	30	30	30	30	30	30			plating volume (uL)	30	30	30	30	30	30																										plating volume (uL)	95	95	95	95	95
	total cells plated	390000	420000	390000	960000	87000	1050000	1380000	420000			total cells plated	2430000	2160000	690000	1440000	72000	216000					expected value is around 1E-4																					total cells plated	123500	152000	42750	114000	209000
ACTUAL COUNTS		12	14	13	18	1	15	5	10		ACTUAL COUNTS		4	6	11	16	5	9																									ACTUAL COUNTS		1	9	5	1	1
		3	9	4	3	0	12	5	4				6	4	8	8	3	5																											2	13	2	2	2
		3	5	8	2	0	13	4	5				2	3	4	2	5	10					SHLx1 variants @ 18C							SHLx1 variants @ 18C															1	8	2	0	2
		5	5	2	5	0	1	8	3				4	2	2	12	0	4																											2	3	2	0	2
		2	6	5	3	0	6	3	10				0	2	2	5	9	3																SLOW GROWTH											1	2	5	0	2
		3	3	3	4	0	16	7	3				2	5	3	2	2	5															+	+		+									1	1	4	0	4
		6	8	8	4	0	12	6	12				4	2	2	6	2	4						36HR culture								36HR culture													2	3	5	0	2
		6	5	18	6	0	10	10	7				3	4	4	14	1	7						18C	18C	18C						18C	18C	18C	18C	18C	18C	18C	18C						2	6	4	0	0
		12,3,3,5,2,3,6,6	14,9,5,5,6,3,8,5	13,4,8,2,5,3,8,18	18,3,2,5,3,4,4,6	1,0,0,0,0,0,0,0	15,12,13,1,6,16,12,10	5,5,4,8,3,7,6,10	10,4,5,3,10,3,12,7				4,6,2,4,0,2,4,3	6,4,3,2,2,5,2,4	11,8,4,2,2,3,2,4	16,8,2,12,5,2,6,14	5,3,5,0,9,2,2,1	9,5,10,4,3,5,4,7					HRS	24	24	24					HRS	36	36	36	36	36	36	36	36						1,2,1,2,1,1,2,2	9,13,8,3,2,1,3,6	5,2,2,2,5,4,5,4	1,2,0,0,0,0,0,0	1,2,2,2,2,4,2,0
		390000:420000:390000:960000:87000:1050000:1380000:420000											2430000:2160000:690000:1440000:72000:216000::										MEDIA	DEX	DEX	DEX					MEDIA	DEX	DEX	DEX	DEX	DEX	DEX	DEX	DEX						123500:152000:42750:114000:209000:218500:209000:228000
		12,3,3,5,2,3,6,6:14,9,5,5,6,3,8,5:13,4,8,2,5,3,8,18:18,3,2,5,3,4,4,6:1,0,0,0,0,0,0,0:15,12,13,1,6,16,12,10:5,5,4,8,3,7,6,10:10,4,5,3,10,3,12,7											4,6,2,4,0,2,4,3:6,4,3,2,2,5,2,4:11,8,4,2,2,3,2,4:16,8,2,12,5,2,6,14:5,3,5,0,9,2,2,1:9,5,10,4,3,5,4,7::										B-estradiol [ ]	100	100	100					B-estradiol [ ]	100	100	100	100	100	100	100	100						1,2,1,2,1,1,2,2:9,13,8,3,2,1,3,6:5,2,2,2,5,4,5,4:1,2,0,0,0,0,0,0:1,2,2,2,2,4,2,0:6,11,6,3,4,7,2,6:8,12,7,5,12,6,3,16:1,1,2,1,1,0,0,0
	USING FALCOR											USING FALCOR											Strain # and description	11mUNG	D11	D15					Strain # and description	11Cdelt	D3	D5	D6	D11	D15	D17	D18					USING FALCOR
	mutations, m	na	na	na	na	na	na	na	na			mutations, m	na	na	na	na	na	na					plasmid								plasmid													mutations, m	na	na	na	na	na
	mutation rate, M	64.09	77.004	79.268	26.177	14.368	38.785	22.039	74.021			mutation rate, M	7.294	9.67	32.492	22.2	231.619	136.904					total spots	6	6	6					total spots	8	8	8	8	8	8	8	8					mutation rate, M	100.489	161.783	502.971	23.783	62.551
	95% UB	94.695	110.808	114.582	38.655	32.072	54.575	31.909	106.937			95% UB	11.19	14.566	48.569	31.982	357.836	198.786					positive spots								positive spots													95% UB	160.777	239.451	755.253	46.981	99.449
	95% LB	38.17	48.003	49.037	15.605	2.724	25.091	13.595	45.835			95% LB	4.055	5.562	18.954	13.812	127.095	84.044																										95% LB	51.466	96.059	291.012	7.132	32.448
	factor	1e-07	1e-07	1e-07	1e-07	1e-07	1e-07	1e-07	1e-07			factor	1e-07	1e-07	1e-07	1e-07	1e-07	1e-07																										factor	1e-07	1e-07	1e-07	1e-07	1e-07
		64.09,77.004,79.268,26.177,14.368,38.785,22.039,74.021											7.294,9.67,32.492,22.2,231.619,136.904,,										dilution factors	400	400	400				CELL CFUs	dilution factors	400	400	400	400	400	400	400	400						100.489,161.783,502.971,23.783,62.551,128.039,177.393,29.24
		94.695,110.808,114.582,38.655,32.072,54.575,31.909,106.937											11.19,14.566,48.569,31.982,357.836,198.786,,										plating volume	5	5	5					plating volume	10	10	10	10	10	10	10	10						160.777,239.451,755.253,46.981,99.449,186.971,251.866,50.689
		38.17,48.003,49.037,15.605,2.724,25.091,13.595,45.835											4.055,5.562,18.954,13.812,127.095,84.044,,										cell counts (observed)	36	73	37					cell counts (observed)	29	30	3	24	39	22	21	34						51.466,239.451,291.012,7.132,32.448,77.837,113.087,12.554
	#dilute cells into a concentration range of 20-30 cells / 50uL																						average cells	36	73	37					average cells	29	30	3	24	39	22	21	34				SHLx1 variants @ 22C
	to do this, analyze by flow to get a concentration count
	this should allow for about 4-5 population doubling… better than what we were getting before																							45	45	45				TOTAL VOLUME		45	45	45	45	45	45	45	45						40hrs		SLOW GROWTH
																														CELL COUNT															22C RT	22C RT	22C RT	22C RT	22C RT
	should we consider concentrations lower than 1nM? Perhaps there are titration dependent effects still hidden…..																						plating volume (uL)	95	95	95					plating volume (uL)	95	95	95	95	95	95	95	95					HRS	40	40	40	40	40
																							total cells plated	273600	554800	281200					total cells plated	110200	114000	11400	91200	148200	83600	79800	129200					MEDIA	DEX	DEX	DEX	DEX	DEX
	At 20-30 cells, nothing grows….. wahh																																											B-estradiol [ ]	100	100	100	100	100
	need more than 15hrs growth…																																											Strain # and description	11Cdelt	D3	D5	D6	D11
																								42	14	26				ACTUAL COUNTS		7	12	2	6	16	1	6	7					plasmid
																								29	18	15						4	16	1	4	10	0	4	3					total spots	8	8	8	8	8
errors diff	UB	30.605	33.804	35.314	12.478	17.704	15.79	9.87	32.916		errors diff	UB	3.896	4.896	16.077	9.782	126.217	61.882						48	9	19						16	10	2	7	17	2	7	10					positive spots
	LB	25.92	29.001	30.231	10.572	11.644	13.694	8.444	28.186			LB	3.239	4.108	13.538	8.388	104.524	52.86						28	13	21						6	7	3	5	20	2	8	3
																								45	17	16						9	12	3	6	11	1	1	5
																								33	14	12						2	13	2	13	10	0	1	1				CELL CFUs	dilution factors	10000	10000	10000	10000	10000
																																13	12	0	2	26	0	6	1					plating volume	10	10	10	10	10
																																4	4	0	5	14	0	12	2					cell counts (observed)	32	34	12	24	28
																								42,29,48,28,45,33,,	14,18,9,13,17,14,,	26,15,19,21,16,12,,						7,4,16,6,9,2,13,4	12,16,10,7,12,13,12,4	2,1,2,3,3,2,0,0	6,4,7,5,6,13,2,5	16,10,17,20,11,10,26,14	1,0,2,2,1,0,0,0	6,4,7,8,1,1,6,12	7,3,10,3,5,1,1,2
																								273600:554800:281200:::::total cells plated								110200:114000:11400:91200:148200:83600:79800:129200
																								42,29,48,28,45,33,,:14,18,9,13,17,14,,:26,15,19,21,16,12,,:::::								7,4,16,6,9,2,13,4:12,16,10,7,12,13,12,4:2,1,2,3,3,2,0,0:6,4,7,5,6,13,2,5:16,10,17,20,11,10,26,14:1,0,2,2,1,0,0,0:6,4,7,8,1,1,6,12:7,3,10,3,5,1,1,2												average cells	32	34	12	24	28
																							USING FALCOR								USING FALCOR
																							mutations, m	na	na	na					mutations, m	na	na	na	na	na	na	na	na				TOTAL VOLUME		45	45	45	45	45
																							mutation rate, M	441.256	104.765	245.973					mutation rate, M	291.739	398.563	961.603	319.333	404.52	68.823	313.429	152.67				CELL COUNT
																							95% UB	567.289	142.74	330.213					95% UB	420.055	555.133	1562.24	464.397	549.678	121.752	463.068	231.433					plating volume (uL)	95	95	95	95	95
																							95% LB	327.362	71.333	171.309					95% LB	181.682	262.134	477.18	195.513	276.573	28.13	186.689	86.811					total cells plated	3040000	3230000	1140000	2280000	2660000
																							factor	1e-07	1e-07	1e-07					factor	1e-07	1e-07	1e-07		1e-07	1e-07	1e-07	1e-07
																								441.256,104.765,245.973,,,,,mutation rate, M								291.739,398.563,961.603,319.333,404.52,68.823,313.429,152.67
																								567.289,142.74,330.213,,,,,95% UB								420.055,555.133,1562.245,464.397,549.678,121.752,463.068,231.433											ACTUAL COUNTS		54	33	24	42	48
																								327.362,71.333,171.309,,,,,95% LB								181.682,262.134,477.18,195.513,276.573,28.13,186.689,86.811													32	41	16	35	37
																																													30	34	29	39	22
																																													25	36	31	40	16
																																													56	41	26	21	15
																																													18	27	33	16	22
																																													43	49	37	36	19
																																													47	26	22	45	16
																																													54,32,30,25,56,18,43,47	33,41,34,36,41,27,49,26	24,16,29,31,26,33,37,22	42,35,39,40,21,16,36,45	48,37,22,16,15,22,19,16
																																													3040000:3230000:1140000:2280000:2660000:1900000:3325000:3420000
																																													54,32,30,25,56,18,43,47:33,41,34,36,41,27,49,26:24,16,29,31,26,33,37,22:42,35,39,40,21,16,36,45:48,37,22,16,15,22,19,16:12,17,20,16,5,8,13,18:31,49,34,20,25,28,45,33:14,25,23,30,22,16,20,36
																																												USING FALCOR
																																												mutations, m	na	na	na	na	na
																																												mutation rate, M	37.605	36.263	82.3	47.214	30.119
																																												95% UB	48.538	46.722	107.819	61.213	39.951
																																												95% LB	27.742	26.819	59.431	34.611	21.357
																																												factor	1e-07	1e-07	1e-07	1e-07	1e-07
																																													37.605,36.263,82.3,47.214,30.119,27.906,32.304,23.95
																																													48.538,46.722,107.819,61.213,39.951,38.329,41.889,31.712
																																													27.742,26.819,59.431,34.611,21.357,18.764,23.676,17.027
																									SHLx2 – A1,2,7,10 and d5
																											DUPLICATE VALIDATIONS
																											SHLx2 SCREENING FOR ‘BEST’ variant.
																											PLATES 1
																													40HRS																		40HRS
																													18C	18C	18C	18C	18C	18C	18C	18C	18C	18C	18C	18C	18C	18C	18C				18C	18C	18C
																												HRS																		HRS
																												MEDIA	DEX	DEX	DEX	DEX	DEX	DEX	DEX	DEX	DEX	DEX	DEX	DEX	DEX	DEX	DEX			MEDIA	DEX	DEX	DEX
																												B-estradiol [ ]	100	100	100	100	100	100	100	100	100	100	100	100	100	100	100			B-estradiol [ ]	100	100	100
																												Strain # and description	A1	A2	A7	A10	d5	A1	A2	A7	A10	d5	A1	A2	A7	A10	d5			Strain # and description	A1	A2	A7
																												PLATE NUMBER																		PLATE NUMBER
																												plasmid																		plasmid
																												total spots	8	8	8	8	8	8	8	8	8	8	8	8	8	8	8			total spots	8	8	8
																												positive spots																		positive spots
																											CELL CFUs	dilution factors	100	100	100	100	100	100	100	100	100	100	100	100	100	100	100		CELL CFUs	dilution factors	100	100	100
																												plating volume	10	10	10	10	10	10	10	10	10	10	10	10	10	10	10			plating volume	10	10	10
																												cell counts (observed)	16	23	36	27	37	32	27	34	32	38	45	33	36	34	47			cell counts (observed)	23	32	41
																												average cells	16	23	36	27	37	32	27	34	32	38	45	33	36	34	47			average cells	23	32	41
[truncated: 104 more columns]

## Sheet: 3B
	161-8* variants in y11CdTAA and y11CdTAA pT7KO
		14hrs	2% GAL+ y11Cd TAA				2% GAL+ y11Cd pT7KO TAA						24hrs	2% GAL+ y11Cd TAA				2% GAL+ y11Cd pT7KO TAA						48hrs	2% GAL+ y11Cd TAA				2% GAL+ y11Cd pT7KO TAA
		B-estradiol [ ]	100	100	100	100	100	100	100	100			B-estradiol [ ]	100	100	100	100	100	100	100	100			B-estradiol [ ]	100	100	100	100	100	100	100	100
		Strain # and description	161-0	161-1 ctrl	161-8* variant	161-8* variant	161-0	161-1 ctrl	161-8* variant	161-8* variant			Strain # and description	161-0	161-1 ctrl	161-8* variant	161-8* variant	161-0	161-1 ctrl	161-8* variant	161-8* variant			Strain # and description	161-0	161-1 ctrl	161-8* variant	161-8* variant	161-0	161-1 ctrl	161-8* variant	161-8* variant
		plasmid											plasmid											plasmid
		total spots	8	8	8	8	8	8	8	8			total spots	8	8	8	8	8	8	8	8			total spots	8	8	8	8	8	8	8	8
		positive spots											positive spots											positive spots
	CELL CFUs	dilution factors	20	20	20	20	20	20	20	20		CELL CFUs	dilution factors	2000	2000	2000	2000	2000	2000	2000	2000		CELL CFUs	dilution factors	20000	20000	20000	20000	20000	20000	20000	20000
		plating volume	10	10	10	10	10	10	10	10			plating volume	10	10	10	10	10	10	10	10			plating volume	10	10	10	10	10	10	10	10
		cell counts (observed)	150	120	100	62	160	150	180	200			cell counts (observed)	15	12	13	10	13	16	15	15			cell counts (observed)	20	22	19	17	22	25	26	26
		average cells	150	120	100	62	160	150	180	200			average cells	15	12	13	10	13	16	15	15			average cells	20	22	19	17	22	25	26	26
	TOTAL VOLUME		45	45	45	45	45	45	45	45		TOTAL VOLUME		45	45	45	45	45	45	45	45		TOTAL VOLUME		45	45	45	45	45	45	45	45
	CELL COUNT											CELL COUNT											CELL COUNT
		plating volume (uL)	30	30	30	30	30	30	30	30			plating volume (uL)	30	30	30	30	30	30	30	30			plating volume (uL)	30	30	30	30	30	30	30	30
		total cells plated	9000	7200	6000	3720	9600	9000	10800	12000			total cells plated	90000	72000	78000	60000	78000	96000	90000	90000			total cells plated	1200000	1320000	1140000	1020000	1320000	1500000	1560000	1560000
																SATURATED	SATURATED										SATURATED	SATURATED
	ACTUAL COUNTS				6							ACTUAL COUNTS											ACTUAL COUNTS		2	1			3		3
					14																				5	0			6		0
					8																				6	0			19		2
					17																				7	0			4		0
					6																				12	0			1		0
					18																				15	0			5		2
					5																				4	0			6		3
					12																				6	0			4		0
			,,,,,,,	,,,,,,,	6,14,8,17,6,18,5,12		,,,,,,,	,,,,,,,	,,,,,,,	,,,,,,,				,,,,,,,	,,,,,,,	,,,,,,,	,,,,,,,	,,,,,,,	,,,,,,,	,,,,,,,	,,,,,,,				2,5,6,7,12,15,4,6	1,0,0,0,0,0,0,0	,,,,,,,	,,,,,,,	3,6,19,4,1,5,6,4	,,,,,,,	3,0,2,0,0,2,3,0
			,,,,,,,:,,,,,,,:6,14,8,17,6,18,5,12:											,,,,,,,:,,,,,,,:,,,,,,,:,,,,,,,				,,,,,,,:,,,,,,,:,,,,,,,:,,,,,,,											3,6,19,4,1,5,6,4:,,,,,,,:3,0,2,0,0,2,3,0:
			9000:7200:6000:3720											90000:72000:78000:60000				78000:96000:90000:90000											1320000:1500000:1560000:1560000
		USING FALCOR											USING FALCOR											USING FALCOR
		mutations, m	na	na	na		na	na	na	na			mutations, m	na	na	na	na	na	na	na	na			mutations, m	na	na	na	na	na	na	na
		mutation rate, M			7247.24								mutation rate, M											mutation rate, M	26.219	0.947			19.285		4.616
		95% UB			10135.4								95% UB											95% UB	37.832	2.114			28.439		7.918
		95% LB			4735.45								95% LB											95% LB	16.268	0.18			11.524		2.031
		factor	1e-07	1e-07			1e-07	1e-07	1e-07	1e-07			factor	1e-07	1e-07	1e-07	1e-07	1e-07	1e-07	1e-07	1e-07			factor	1e-07	1e-07			1e-07	1e-07	1e-07	1e-07
										DATA SUMMARY of yeTadA1.0 improvement (TAA URA3 GOF rates x 1E-7)
										pT7-	pT7+	pT7-	pT7+	pT7+
										parent----	parent	yeTadA	yeTadA	ctrl 161-1
		14hrs	2% Dextrose + y11Cd TAA F1 version							19.285	26.219	4.616	7247.24	0.947	19.285,26.219,4.616,7247.242,0.947
		B-estradiol [ ]	100							28.439	37.832	7.918	10135.4	2.114	28.439,37.832,7.918,10135.369,2.114
		Strain # and description	F1-1	other F1-1 variants and F3-1,2,3 variants did not show substantially improved rates						11.524	16.268	2.031	4735.45	0.18	11.524,16.268,2.031,4735.453,0.18
		plasmid		in part this could be bc/ the integrations were not functional
		total spots	8
		positive spots
														276.412
	CELL CFUs	dilution factors	20											1570.03
		plating volume	10											7652.84
		cell counts (observed)	170
		average cells	170
	TOTAL VOLUME		45
	CELL COUNT
		plating volume (uL)	30
		total cells plated	10200
	ACTUAL COUNTS		5
			6
			7
			15
			7
			3
			9
			8
			5,6,7,15,7,3,9,8
		USING FALCOR
		mutations, m	na
		mutation rate, M	3388.18
		95% UB	4843.64
		95% LB	2135.53
		factor	1e-07

## Sheet: 4C
	group A	# dropout	C:T	G:A	C:G	A:G	T:G	A:C			# messy spectrum		# bad N-term		#short		condition summary
A1	1//8		IIIIII	II		I		I					I		II		+
A2	9//16	II		I		I							I		I
A3	17//24	I	IIIIIII	II		II					I		IIIII		I		++
A4	25//32		IIII	I	I	I					I		I				+
A5	33//40		III				I						II
A6	41//48		I	III		I					I		I				-
A7	49//56	I	I	I			I						I		I		-
	group B	# dropout	C:T	G:A	C:G	A:G	T:G	A:C	A:T		# messy spectrum		# bad N-term		#short
A1	1//8	I	II	I									III
A2	9//16	I											IIIII		I
A3	17//24	I	I	I		II			I		IIII		IIII		II		++
A4	25//32	III	II	II							I		I		I		+
A5	33//40	II	IIIII	I							I		III		I
A6	41//48														III		-
A7	49//56	II	I								I		I		I		-
	600bp of sequence
	so for each around 4-5kb of sequence (in which case 1E-3 rate would give expected mutation # per group of 4-5 mutations)
			C:T	G:A	C:G	A:G	T:G	A:C	A:T	total mutations	total seq (kb)
			33	15	1	8	2	1	1	61	58.8
			0.540984	0.245902	0.0163934	0.131148	0.0327869	0.0163934	0.0163934
			A	T	C	G				rate mut/kb
			0.15	0.03	0.56	0.26				1.03741

## Sheet: growth curves
Mean
		4hr	8hr	12hr	16hr	20hr	24hr	Growth rate = ln(N(t=16hr)/N(t=4hr))/12
	Mean (from three replicates) OD600 units
YHM2	5nM	0.0787	0.182767	0.530267	1.45083	1.605	1.54083	0.10547
	100nM	0.0776333	0.2022	0.540767	1.35567	1.78117	1.48467	0.103509
	0nM	0.0769	0.202467	0.550333	1.4105	1.72883	1.5095	0.105287
YHM5	5nM	0.0855333	0.206733	0.5651	1.53633	1.77217	1.68783	0.104529
	100nM	0.0885333	0.211733	0.5108	1.1965	1.64433	1.47933	0.0942338
	0nM	0.0786	0.1986	0.5526	1.43367	1.87017	1.60633	0.105085
YHM6	5nM	0.0854	0.1735	0.423433	1.1505	1.86133	1.43117	0.0941191
	100nM	0.0880333	0.156233	0.344533	0.8755	1.18633	1.21167	0.0831341
	0nM	0.0810667	0.162867	0.434967	1.16033	1.6495	1.53767	0.0963117
CEN.PK	5nM	0.0828	0.206933	0.5404	1.347	1.73983	1.5865	0.100945
	100nM	0.0843	0.234	0.565767	1.38283	1.50083	1.50833	0.101245
	0nM	0.0842	0.214133	0.544767	1.37267	1.46767	1.58883	0.101021
Repeat 1
		4hr	8hr	12hr	16hr (1:5 dil)	16hr	20hr (1:5 dil)	20hr	24hr (1:5 dil)	24hr	Growth rate = ln(N(t=16hr)/N(t=4hr))/12
	Mean (from three replicates) OD600 units
YHM2	5nM	0.0763	0.1847	0.5324	0.3034	1.517	0.3118	1.559	0.312	1.56	0.108205
	100nM	0.0759	0.199	0.5401	0.2768	1.384	0.3873	1.9365	0.3032	1.516	0.105075
	0nM	0.0758	0.2027	0.5455	0.2719	1.3595	0.3714	1.857	0.3129	1.5645	0.104476
YHM5	5nM	0.0831	0.2004	0.5613	0.3129	1.5645	0.3577	1.7885	0.3358	1.679	0.106231
	100nM	0.1014	0.2237	0.5038	0.25	1.25	0.2849	1.4245	0.2931	1.4655	0.090906
	0nM	0.0778	0.2077	0.56	0.2869	1.4345	0.3723	1.8615	0.3325	1.6625	0.105477
YHM6	5nM	0.0842	0.1833	0.4503	0.2593	1.2965	0.3296	1.648	0.2983	1.4915	0.098955
	100nM	0.0816	0.1611	0.3744	0.1933	0.9665	0.2572	1.286	0.248	1.24	0.0894593
	0nM	0.0812	0.1726	0.4576	0.2533	1.2665	0.3726	1.863	0.3181	1.5905	0.0994208
CEN.PK	5nM	0.0838	0.204	0.5517	0.2684	1.342	0.3329	1.6645	0.308	1.54	0.100376
	100nM	0.0844	0.2543	0.5751	0.2822	1.411	0.2978	1.489	0.2857	1.4285	0.101932
	0nM	0.085	0.2187	0.5563	0.2574	1.287	0.3066	1.533	0.3193	1.5965	0.0983466
Repeat 2
		4hr	8hr	12hr	16hr (1:5 dil)	16hr	20hr (1:5 dil)	20hr	24hr (1:5 dil)	24hr	Growth rate = ln(N(t=16hr)/N(t=4hr))/12
	Mean (from three replicates) OD600 units
YHM2	5nM	0.0774	0.1925	0.5366	0.2856	1.428	0.3391	1.6955	0.2968	1.484	0.105499
	100nM	0.0783	0.2038	0.5312	0.2664	1.332	0.3659	1.8295	0.2761	1.3805	0.102562
	0nM	0.0771	0.2011	0.5606	0.2832	1.416	0.3289	1.6445	0.3074	1.537	0.105334
YHM5	5nM	0.0826	0.196	0.5514	0.3058	1.529	0.3594	1.797	0.3416	1.708	0.105619
	100nM	0.083	0.2023	0.5142	0.2387	1.1935	0.3491	1.7455	0.2964	1.482	0.0964787
	0nM	0.079	0.1939	0.5436	0.285	1.425	0.4003	2.0015	0.3055	1.5275	0.104682
YHM6	5nM	0.0878	0.1818	0.4409	0.2292	1.146	0.4929	2.4645	0.2921	1.4605	0.0929742
	100nM	0.0963	0.1647	0.3691	0.1724	0.862	0.2343	1.1715	0.2437	1.2185	0.0793234
	0nM	0.0808	0.175	0.4789	0.222	1.11	0.331	1.655	0.3124	1.562	0.094826
CEN.PK	5nM	0.0803	0.1989	0.5256	0.2696	1.348	0.4138	2.069	0.3289	1.6445	0.102081
	100nM	0.0846	0.2164	0.5617	0.262	1.31	0.2856	1.428	0.3156	1.578	0.0991584
	0nM	0.0796	0.2187	0.5458	0.2637	1.3185	0.2817	1.4085	0.3382	1.691	0.101597
Repeat 3
		4hr	8hr	12hr	16hr (1:5 dil)	16hr	20hr (1:5 dil)	20hr	24hr (1:5 dil)	24hr	Growth rate = ln(N(t=16hr)/N(t=4hr))/12
	Mean (from three replicates) OD600 units
YHM2	5nM	0.0824	0.1711	0.5218	0.2815	1.4075	0.3121	1.5605	0.3157	1.5785	0.10271
	100nM	0.0787	0.2038	0.551	0.2702	1.351	0.3155	1.5775	0.3115	1.5575	0.10289
	0nM	0.0778	0.2036	0.5449	0.2912	1.456	0.337	1.685	0.2854	1.427	0.106015
YHM5	5nM	0.0909	0.2238	0.5826	0.3031	1.5155	0.3462	1.731	0.3353	1.6765	0.101833
	100nM	0.0812	0.2092	0.5144	0.2292	1.146	0.3526	1.763	0.2981	1.4905	0.0958024
	0nM	0.079	0.1942	0.5542	0.2883	1.4415	0.3495	1.7475	0.3258	1.629	0.105099
YHM6	5nM	0.0842	0.1554	0.3791	0.2018	1.009	0.2943	1.4715	0.2683	1.3415	0.0898816
	100nM	0.0862	0.1429	0.2901	0.1596	0.798	0.2203	1.1015	0.2353	1.1765	0.0805413
	0nM	0.0812	0.141	0.3684	0.2209	1.1045	0.2861	1.4305	0.2921	1.4605	0.0944675
CEN.PK	5nM	0.0843	0.2179	0.5439	0.2702	1.351	0.2972	1.486	0.315	1.575	0.100402
	100nM	0.0839	0.2313	0.5605	0.2855	1.4275	0.3171	1.5855	0.3037	1.5185	0.102568
	0nM	0.088	0.205	0.5322	0.3025	1.5125	0.2923	1.4615	0.2958	1.479	0.102934
Growth rate (hr-1) average calculated from individual repeats
Repeats		Repeat 1	Repeat 2	Repeat 3	Average	Std
YHM2	5nM	0.108205	0.105499	0.10271	0.105471	0.0027476
	100nM	0.105075	0.102562	0.10289	0.103509	0.00136584
	0nM	0.104476	0.105334	0.106015	0.105275	0.000771354
YHM5	5nM	0.106231	0.105619	0.101833	0.104561	0.0023825
	100nM	0.090906	0.0964787	0.0958024	0.0943957	0.00304102
	0nM	0.105477	0.104682	0.105099	0.105086	0.000397374
YHM6	5nM	0.098955	0.0929742	0.0898816	0.0939369	0.0046127
	100nM	0.0894593	0.0793234	0.0805413	0.083108	0.00553399
	0nM	0.0994208	0.094826	0.0944675	0.0962381	0.00276212
CEN.PK	5nM	0.100376	0.102081	0.100402	0.100953	0.000977074
	100nM	0.101932	0.0991584	0.102568	0.101219	0.00181299
	0nM	0.0983466	0.101597	0.102934	0.100959	0.00235945

## Sheet: DHFR growth curves
9 PM	1	2	3	4	5	6	7	8	9	10	11	12
A				0.0899	0.0884	0.0855							0.0879333
B				0.1122	0.1178	0.1145							0.114833
C				0.1103	0.1241	0.1302							0.121533
D				0.1077	0.1177	0.1677							0.131033
E				0.0971	0.112	0.1204							0.109833
F				0.1011	0.1265	0.1503							0.125967
G				0.0917	0.1084	0.0862							0.0954333
H				0.0922	0.0934	0.0903							0.0919667
													#DIV/0!
9 AM	1	2	3	4	5	6	7	8	9	10	11	12	6.5
A										0.0827	0.1043	0.0928	0.0932667
B										0.1133	0.099	0.1293	0.113867
C										0.1063	0.1198	0.0985	0.1082
D										0.0999	0.0982	0.0884	0.0955
E										0.1083	0.1078	0.0971	0.1044
F										0.1245	0.103	0.1082	0.1119
G										0.0957	0.1233	0.1148	0.111267
H										0.1257	0.1211	0.1128	0.119867
													#DIV/0!
1 PM	1	2	3	4	5	6	7	8	9	10	11	12	6.5
A	0.0782	0.1077	0.087										0.0909667
B	0.1743	0.1042	0.1848										0.154433
C	0.1091	0.1171	0.0963										0.1075
D	0.1172	0.1063	0.0839										0.102467
E	0.1096	0.1023	0.1053										0.105733
F	0.1477	0.0969	0.1266										0.123733
G	0.1029	0.1109	0.1338										0.115867
H	0.1382	0.119	0.1347										0.130633
													#DIV/0!
5 PM	1	2	3	4	5	6	7	8	9	10	11	12	6.5
A				0.0888	0.1111	0.0922							0.0973667
B				0.2842	0.1389	0.2981							0.2404
C				0.1233	0.1389	0.0988							0.120333
D				0.1561	0.1356	0.0854							0.1257
E				0.1123	0.1199	0.1004							0.110867
F				0.2334	0.1644	0.1744							0.190733
G				0.1276	0.179	0.2035							0.170033
H				0.1971	0.1574	0.1649							0.173133
													#DIV/0!
9 PM	1	2	3	4	5	6	7	8	9	10	11	12	6.5
A							0.0911	0.1357	0.0964				0.107733
B							0.388	0.2173	0.407				0.337433
C							0.1429	0.166	0.1001				0.136333
D							0.2217	0.1621	0.0974				0.1604
E							0.1292	0.1235	0.1139				0.1222
F							0.3497	0.244	0.266				0.286567
G							0.1763	0.2758	0.3033				0.2518
H							0.2964	0.2258	0.2478				0.256667
													#DIV/0!
1 AM	1	2	3	4	5	6	7	8	9	10	11	12	6.5
A										0.0928	0.1677	0.1125	0.124333
B										0.4605	0.3088	0.4591	0.409467
C										0.1664	0.2095	0.117	0.1643
D										0.2965	0.2196	0.1239	0.213333
E										0.1353	0.1456	0.1214	0.1341
F										0.4206	0.3227	0.356	0.366433
G										0.2311	0.331	0.3634	0.3085
H										0.3507	0.3059	0.3096	0.322067
													#DIV/0!
5 AM	1	2	3	4	5	6	7	8	9	10	11	12	6.5
A	0.0894	0.1877	0.1127										0.129933
B	0.5095	0.3876	0.519										0.472033
C	0.1874	0.2506	0.1309										0.189633
D	0.3621	0.264	0.1514										0.259167
E	0.1488	0.1348	0.1334										0.139
F	0.4904	0.3993	0.4259										0.438533
G	0.305	0.4042	0.4066										0.371933
H	0.4023	0.3721	0.3726										0.382333
													#DIV/0!
9AM	1	2	3	4	5	6	7	8	9	10	11	12	6.5
A					0.1032	0.2606	0.1566						0.173467
B					0.59	0.5167	0.5937						0.5668
C					0.2232	0.3375	0.1614						0.2407
D					0.422	0.3472	0.1859						0.318367
E					0.1627	0.1439	0.1582						0.154933
F					0.524	0.4714	0.5753						0.523567
G					0.3902	0.525	0.4998						0.471667
H					0.4831	0.4591	0.5171						0.486433
													#DIV/0!
11AM	1	2	3	4	5	6	7	8	9	10	11	12	6.5
A									0.1201	0.2983	0.1916		0.203333
B									0.6149	0.5761	0.5987		0.596567
C									0.2848	0.3954	0.1961		0.2921
D									0.5359	0.4179	0.2407		0.398167
E									0.1871	0.1565	0.2161		0.186567
F									0.589	0.5541	0.5205		0.554533
G									0.4756	0.5125	0.4851		0.491067
H									0.5454	0.5036	0.4827		0.510567
													#DIV/0!
1 PM	1	2	3	4	5	6	7	8	9	10	11	12	6.5
A				0.1682				0.3184				0.2094	0.232
B				0.5812				0.5391				0.5851	0.568467
C				0.3603				0.363				0.2188	0.314033
D				0.4759				0.3967				0.2598	0.377467
E				0.2519				0.1915				0.2465	0.229967
F				0.568				0.5346				0.5558	0.5528
G				0.446				0.5128				0.5278	0.495533
H				0.5397				0.5106				0.4959	0.5154
	0 hours				12 hours				16 hours				20 hours				24 hours				28 hours				32 hours				34 hours				36 hours
Variant	Trial 1	Trial 2	Trial 3	Average	Trial 1	Trial 2	Trial 3	Average	Trial 1	Trial 2	Trial 3	Average	Trial 1	Trial 2	Trial 3	Average	Trial 1	Trial 2	Trial 3	Average	Trial 1	Trial 2	Trial 3	Average	Trial 1	Trial 2	Trial 3	Average	Trial 1	Trial 2	Trial 3	Average	Trial 1	Trial 2	Trial 3	Average
WT	0.0899	0.0884	0.0855	0.0879333	0.0827	0.1043	0.0928	0.0932667	0.0782	0.1077	0.087	0.0909667	0.0888	0.1111	0.0922	0.0973667	0.0911	0.1357	0.0964	0.107733	0.0928	0.1677	0.1125	0.124333	0.1032	0.2606	0.1566	0.173467	0.1201	0.2983	0.1916	0.203333	0.1682	0.3184	0.2094	0.232
D54N	0.0899	0.0884	0.0855	0.0879333	0.1133	0.099	0.1293	0.113867	0.1743	0.1042	0.1848	0.154433	0.2842	0.1389	0.2981	0.2404	0.388	0.2173	0.407	0.337433	0.4605	0.3088	0.4591	0.409467	0.59	0.5167	0.5937	0.5668	0.6149	0.5761	0.5987	0.596567	0.5812	0.5391	0.5851	0.568467
Y57H	0.0899	0.0884	0.0855	0.0879333	0.1063	0.1198	0.0985	0.1082	0.1091	0.1171	0.0963	0.1075	0.1233	0.1389	0.0988	0.120333	0.1429	0.166	0.1001	0.136333	0.1664	0.2095	0.117	0.1643	0.2232	0.3375	0.1614	0.2407	0.2848	0.3954	0.1961	0.2921	0.3603	0.363	0.2188	0.314033
Q237*	0.0899	0.0884	0.0855	0.0879333	0.0999	0.0982	0.0884	0.0955	0.1172	0.1063	0.0839	0.102467	0.1561	0.1356	0.0854	0.1257	0.2217	0.1621	0.0974	0.1604	0.2965	0.2196	0.1239	0.213333	0.422	0.3472	0.1859	0.318367	0.5359	0.4179	0.2407	0.398167	0.4759	0.3967	0.2598	0.377467
N277D	0.0899	0.0884	0.0855	0.0879333	0.1083	0.1078	0.0971	0.1044	0.1096	0.1023	0.1053	0.105733	0.1123	0.1199	0.1004	0.110867	0.1292	0.1235	0.1139	0.1222	0.1353	0.1456	0.1214	0.1341	0.1627	0.1439	0.1582	0.154933	0.1871	0.1565	0.2161	0.186567	0.2519	0.1915	0.2465	0.229967
D54N + Y57H	0.0899	0.0884	0.0855	0.0879333	0.1245	0.103	0.1082	0.1119	0.1477	0.0969	0.1266	0.123733	0.2334	0.1644	0.1744	0.190733	0.3497	0.244	0.266	0.286567	0.4206	0.3227	0.356	0.366433	0.524	0.4714	0.5753	0.523567	0.589	0.5541	0.5205	0.554533	0.568	0.5346	0.5558	0.5528
D54N + Q237*	0.0899	0.0884	0.0855	0.0879333	0.0957	0.1233	0.1148	0.111267	0.1029	0.1109	0.1338	0.115867	0.1276	0.179	0.2035	0.170033	0.1763	0.2758	0.3033	0.2518	0.2311	0.331	0.3634	0.3085	0.3902	0.525	0.4998	0.471667	0.4756	0.5125	0.4851	0.491067	0.446	0.5128	0.5278	0.495533
D54N + N277D	0.0899	0.0884	0.0855	0.0879333	0.1257	0.1211	0.1128	0.119867	0.1382	0.119	0.1347	0.130633	0.1971	0.1574	0.1649	0.173133	0.2964	0.2258	0.2478	0.256667	0.3507	0.3059	0.3096	0.322067	0.4831	0.4591	0.5171	0.486433	0.5454	0.5036	0.4827	0.510567	0.5397	0.5106	0.4959	0.5154
Variant	0	12	16	20	24	28	32	34	36
WT	0.0879333	0.0932667	0.0909667	0.0973667	0.107733	0.124333	0.173467	0.203333	0.232
D54N	0.0879333	0.113867	0.154433	0.2404	0.337433	0.409467	0.5668	0.596567	0.568467
Y57H	0.0879333	0.1082	0.1075	0.120333	0.136333	0.1643	0.2407	0.2921	0.314033
Q237*	0.0879333	0.0955	0.102467	0.1257	0.1604	0.213333	0.318367	0.398167	0.377467
N277D	0.0879333	0.1044	0.105733	0.110867	0.1222	0.1341	0.154933	0.186567	0.229967
D54N + Y57H	0.0879333	0.1119	0.123733	0.190733	0.286567	0.366433	0.523567	0.554533	0.5528
D54N + Q237*	0.0879333	0.111267	0.115867	0.170033	0.2518	0.3085	0.471667	0.491067	0.495533
D54N + N277D	0.0879333	0.119867	0.130633	0.173133	0.256667	0.322067	0.486433	0.510567	0.5154
Time (hrs)	WT	D54N	Y57H	Q237*	N277D	D54N + Y57H	D54N + Q237*	D54N + N277D
0	0.0879333	0.0879333	0.0879333	0.0879333	0.0879333	0.0879333	0.0879333	0.0879333
12	0.0932667	0.113867	0.1082	0.0955	0.1044	0.1119	0.111267	0.119867
16	0.0909667	0.154433	0.1075	0.102467	0.105733	0.123733	0.115867	0.130633
20	0.0973667	0.2404	0.120333	0.1257	0.110867	0.190733	0.170033	0.173133
24	0.107733	0.337433	0.136333	0.1604	0.1222	0.286567	0.2518	0.256667
28	0.124333	0.409467	0.1643	0.213333	0.1341	0.366433	0.3085	0.322067
32	0.173467	0.5668	0.2407	0.318367	0.154933	0.523567	0.471667	0.486433
34	0.203333	0.596567	0.2921	0.398167	0.186567	0.554533	0.491067	0.510567
36	0.232	0.568467	0.314033	0.377467	0.229967	0.5528	0.495533	0.5154

## Sheet: s1
	2016-03-19			24HRS growth			24HRS growth
	measuring LOF of URA3			Dextrose			Dextrose
			Strain # and description	YA4 UNG+		Strain # and description	YA4 -UNG
			plasmid	pCS1128		plasmid	pCS1128
			total spots	16		total spots	16
			positive spots			positive spots
		CELL CFUs	dilution factors	160000		dilution factors	160000
			plating volume	10		plating volume	10
			cell counts (observed)	7		cell counts (observed)	4
				5			5
			average cells	6		average cells	4.5
		TOTAL VOLUME		160			160
		CELL COUNT
			plating volume (uL)	150		plating volume (uL)	150
			total cells plated	14400000		total cells plated	10800000
		ACTUAL COUNTS		0			1
				0			0
				3			0
				0			0
				0			2
				0			0
				0			0
				4			0
				0			0
				0			0
				0			1
				2			0
				0			0
				0			0
				0			0
				0			0
			mutations, m			mutations, m
			mutation rate, M	0.155		mutation rate, M	0.181
			95% UB	0.316		95% UB	0.376
			95% LB	0.042		95% LB	0.046
			factor			factor
				687500

## Sheet: s7
A:T			T:A			C:A			G:A
0.032	0.009	0.088	0.032	0.08	0.01	0.036	0.111	0.013	0.013	0.023	0.011
0.032	0.01	0.092	0.036	0.083	0.012	0.04	4.422	0.018	0.018	0.027	0.011
0	0.001	0.004	0.004	0.003	0.002	0.004	4.311	0.005	0.005	0.004	0
0.005			0.009			4.32			0.009
4.343	4.343	4.343	4.343	4.343	4.343	4.343	4.343	4.343	4.343	4.343	4.343
0.00115128			0.0020723			0.994704			0.0020723

## Sheet: s11
	A:T			T:A			C:A			G:A
T7KO	0.032	0.009	0.088	0.032	0.08	0.01	0.036	0.111	0.013	0.013	0.023	0.011
11Cd	0.032	0.015	0.079	0.038	0.072	0.021	0.088	2.122	0.021	0.127	0.08	0.013
diff	0	0.006	-0.009	0.006	-0.008	0.011	0.052	2.011	0.008	0.114	0.057	0.002
	-0.003			0.009			2.071			0.173
total	2.25	2.25	2.25	2.25	2.25	2.25	2.25	2.25	2.25	2.25	2.25	2.25
	-0.00133333			0.004			0.920444			0.0768889

[truncated: 1 more sheets: s13]
